# Supplementary material for: Reassessing the Abundance of miRNAs in the Human Pancreas and Rodent Cell Lines and Its Implication
Source: Noncoding RNA. 2023 Mar 17;9(2):20. doi: 10.3390/ncrna9020020 (PMC10037588; doi:10.3390/ncrna9020020)
Supplement: Supplementary file 1 [file ncrna-09-00020-s001.zip]

Archive with 2 entries (2 files):
- supplementary files_03162023.zip
- Supplementary information-miRNA profile in pancreas-SI 031623.pdf
